# Supplementary material for: Generalized Ketogenic Diet Induced Liver Impairment and Reduced Probiotics Abundance of Gut Microbiota in Rat
Source: Biology (Basel). 2024 Nov 4;13(11):899. doi: 10.3390/biology13110899 (PMC11591927; doi:10.3390/biology13110899)
Supplement: Supplementary file 1 [file biology-13-00899-s001.zip]

Archive with 1 entries (1 files):
- biology-3256108-supplementary.pdf
